# Supplementary material for: Residual Error Coding in NONMEM Can Mislead Diagnostic Residuals: Impact of W Definition on IWRES, WRES, and CWRESI
Source: Pharmaceutics. 2026 May 10;18(5):590. doi: 10.3390/pharmaceutics18050590 (PMC13210693; doi:10.3390/pharmaceutics18050590)
Supplement: Supplementary file 1 [file pharmaceutics-18-00590-s001.zip]

Archive with 1 entries (1 files):
- pharmaceutics-4226197-supplementary.pdf
